# Supplementary material for: Molecular Heterogeneity in Localized Diffuse Large B-Cell Lymphoma
Source: Front Oncol. 2021 Sep 7;11:638757. doi: 10.3389/fonc.2021.638757 (PMC8454464; doi:10.3389/fonc.2021.638757)
Supplement: Supplementary file 1 [file Table_1.XLSX]

## Sheet: Table S1
Supplementary Table 1. Gene mutations in patients with localized DLBCL according to SN (n=52) or SE (n=64) involvement
Gene	SN (%)	SE (%)	P-value
ARID1A	13.5	9.4	0.488
ATM	5.8	7.8	0.949
B2M	7.7	9.4	1
BCL6	15.4	4.7	0.102
BTG1	17.3	9.4	0.205
BTG2	17.3	10.9	0.322
CARD11	3.8	4.7	1
CCND3	1.9	6.3	0.496
CD58	3.8	3.1	1
CD70	13.5	6.3	0.317
CD79A	3.8	1.6	0.855
CD79B	3.8	9.4	0.424
CIITA	7.7	9.4	1
CREBBP	11.5	9.4	0.704
DDX3X	9.6	9.4	1
DTX1	7.7	9.4	1
DUSP2	9.6	6.3	0.745
EBF1	7.7	3.1	0.495
EP300	5.8	7.8	0.949
EZH2	1.9	3.1	1
FAS	13.5	7.8	0.492
FBXW7	1.9	0	0.448
FOXO1	1.9	3.1	1
GNA13	15.4	6.3	0.108
HIST1H1C	11.5	6.3	0.499
HIST1H1E	17.3	6.3	0.06
IRF4	7.7	6.3	1
IRF8	1.9	3.1	1
KMT2C	9.6	4.7	0.501
KMT2D	19.2	10.9	0.209
LYN	3.8	1.6	0.855
MAPK7	0	1.6	1
MPEG1	19.2	4.7	0.014
MTOR	3.8	3.1	1
MYC	0	4.7	0.32
MYD88	19.2	9.4	0.126
NFKBIE	3.8	4.7	1
NOTCH1	7.7	6.3	1
NOTCH2	5.8	6.3	1
PIM1	17.3	20.3	0.681
PRDM1	7.7	6.3	1
PTPN6	11.5	1.6	0.064
SGK1	5.8	10.9	0.513
SOCS1	15.4	4.7	0.102
STAT3	7.7	3.1	0.495
STAT6	0	0	NA
TBL1XR1	9.6	6.3	0.745
TET2	9.6	15.6	0.337
TMSB4X	11.5	9.4	0.704
TNFAIP3	13.5	9.4	0.488
TNFRSF14	9.6	7.8	0.991
TP53	9.6	12.5	0.624
TSC2	7.7	6.3	1
ZFP36L1	7.7	3.1	0.495
ZNF608	11.5	7.8	0.717
DLBCL, diffuse large B-cell lymphoma; SN, single nodal; SE, single extranodal

## Sheet: Table S2
Supplementary Table 2. Differentially expressed genes in patients with localized DLBCL according to SN (n=32) or SE (n=21) involvement
Gene	Log2 (fold change)	P-value
NKX2-3	-3.52302	3.11996e-09
ISL1	-4.22122	6.09081e-08
BARX1	-4.32444	3.99009e-07
ERBB3	-3.93378	1.23665e-06
CXCL8	-3.73785	1.67991e-06
CNNM1	-3.02494	1.71032e-06
ERRFI1	-2.03565	2.57935e-06
SLITRK6	-3.25059	2.80884e-06
MYO10	-1.77015	2.8285e-06
CCDC92B	-1.79803	3.58132e-06
FERMT1	-4.05934	3.61536e-06
EN1	3.04213	4.09887e-06
B3GALT5-AS1	-1.79171	4.18482e-06
FAM83F	-3.44581	4.7132e-06
SHOX2	2.8144	5.51631e-06
GPRC5A	-4.70897	5.96789e-06
EREG	-3.37706	7.1574e-06
DACH2	-1.36479	8.64947e-06
SYT13	-3.66836	1.01054e-05
CEACAM5	-5.3672	1.02477e-05
CEACAM6	-4.43139	1.0765e-05
TFF1	-6.13249	1.09158e-05
SHANK2	-3.29884	1.17317e-05
PCSK2	-2.54617	1.25741e-05
PRSS8	-4.20514	1.37766e-05
MUC5AC	-6.21573	1.39025e-05
OLFM4	-3.24174	1.40283e-05
KLHDC7A	-2.75087	1.6966e-05
KRT19	-5.47744	1.81543e-05
SCNN1A	-3.94855	1.83402e-05
LCN2	-5.10976	1.83661e-05
USH1C	-4.23921	1.92664e-05
GP1BA	2.17498	1.93074e-05
AP1M2	-4.37842	1.96737e-05
COLQ	1.28112	1.96961e-05
FAM135B	-2.5803	2.28693e-05
PGC	-5.69945	2.34436e-05
SULT4A1	-1.80304	2.40913e-05
TMPRSS4	-4.25536	2.57137e-05
SYTL5	-3.8177	2.76178e-05
MUC17	-3.34868	2.80102e-05
DOC2GP	1.86973	2.92931e-05
CHRM1	-1.52129	3.17158e-05
ARHGEF26-AS1	-1.69555	3.18514e-05
SOWAHB	-3.08657	3.26256e-05
KLK7	-2.74468	3.40322e-05
FXYD3	-4.61926	3.46497e-05
ADAL	1.50481	3.48388e-05
ADGRF1	-3.28616	3.74168e-05
THEM4	1.12529	3.9236e-05
PRR26	-2.83541	4.19016e-05
CTBP2	-1.19266	4.21469e-05
GP2	-2.93015	4.37728e-05
PROM2	-2.82741	4.55745e-05
MISP	-4.09533	4.96538e-05
SLC6A14	-3.83812	5.08357e-05
UCN2	-2.49161	5.62818e-05
SLC30A3	2.02387	5.73864e-05
KLK11	-3.50921	5.77401e-05
GPX2	-3.92762	5.82538e-05
PTPRZ1	-2.88178	5.95967e-05
KCNJ10	2.3197	6.04069e-05
FAM153A	1.88232	6.15228e-05
FHL2	-2.1084	6.15985e-05
ACE2	-2.69024	6.21449e-05
PROM1	-3.22075	6.26185e-05
MUC1	-3.24423	6.28843e-05
CBLC	-3.81652	6.42594e-05
NTN4	-2.10091	6.45957e-05
SERPINA3	-3.03295	6.60978e-05
S100P	-4.7571	6.9346e-05
AKR1B10	-5.32016	7.41114e-05
HSD17B2	-3.43192	7.43371e-05
ANXA13	-1.81232	7.4415e-05
RIPK4	-3.588	7.50822e-05
C21orf62-AS1	1.26486	7.75941e-05
TOX3	-3.53302	7.95484e-05
CACNG4	-1.88308	7.97551e-05
C1orf116	-4.24972	8.01034e-05
MT1E	-2.28828	8.02002e-05
TCF21	-3.65913	8.31249e-05
PRSS22	-3.19732	8.56096e-05
AGR2	-5.18632	8.95497e-05
KIAA1522	-2.21452	8.97459e-05
MAL2	-4.59119	9.02578e-05
MTMR11	-1.59255	9.0517e-05
GPRIN2	-2.95393	9.22702e-05
GPR19	1.63882	9.72627e-05
EPS8L3	-3.86868	9.90666e-05
TUBA3D	1.80333	0.00010114
CDH19	-2.6336	0.000101368
TM4SF4	-2.22173	0.000102405
ELF3	-3.57901	0.000102871
AATBC	1.82773	0.000103545
BICDL2	-3.34276	0.000103978
SVOPL	-1.19255	0.000108676
BCO1	-2.43126	0.000108717
ATRIP-TREX1	1.29933	0.000108979
BTC	-2.65902	0.000113442
ZBTB7C	-2.89587	0.000114477
NKX6-2	-3.72608	0.000118934
HOXC8	2.40337	0.000125677
MXD1	-1.29153	0.00012703
GAST	-3.15392	0.000129758
PERP	-2.46536	0.000132978
BMP2	-2.54017	0.000134924
TRNP1	-3.31294	0.000135686
NELL1	-1.96681	0.00013814
KCNK1	-2.95723	0.000138396
SST	-3.33371	0.00014188
KRT8	-3.91963	0.000143671
RGR	-1.01819	0.000145379
UPK1B	-3.41388	0.000145735
CXCL17	-4.11842	0.000146345
SLC7A14	-1.5519	0.000146411
KLF1	1.67212	0.000149183
ADGB	-1.24423	0.000150384
KIF9-AS1	1.17078	0.000151539
MAP3K14-AS1	1.26906	0.000152892
ST6GALNAC2	-1.80456	0.000152949
SARDH	1.72971	0.000154085
PFKFB1	1.65383	0.000157433
TFAP2C	-2.24326	0.000157949
SLC5A1	-2.48905	0.000157981
CLDN18	-4.22927	0.000158812
KLK6	-2.66894	0.000159466
FBLN7	1.48606	0.000160214
SIX1	2.49678	0.00016136
MEIS1	-1.56847	0.000162804
PDZK1IP1	-3.85651	0.000164219
FUT6	-2.40542	0.000169515
FOXA1	-3.30556	0.000173763
MPZL2	-2.03766	0.000174165
ARRDC5	1.75829	0.000175005
P3H2	-2.20116	0.000177271
FOSL1	-2.2983	0.000177767
SYNPR	-1.60199	0.000178031
REG3A	-3.34581	0.000178037
CXADR	-2.6086	0.000178528
RAB42	1.3237	0.000181846
SCGN	-1.93918	0.000182588
TNK2-AS1	1.45627	0.000187092
TMEM92	-2.73938	0.000188754
CCL11	-3.13249	0.000189843
GPR78	-1.58729	0.000189863
RXRB	1.77306	0.000190536
C10orf82	-1.27407	0.000190757
AGR3	-3.69987	0.000193213
C8A	-1.16072	0.00019376
GUCA1B	1.39398	0.000194072
SOX21-AS1	-2.94699	0.000194655
SPIC	2.46106	0.000195564
RAB27B	-3.00011	0.000198431
SPIN2B	1.2759	0.000201942
HMGA2	-2.64298	0.000203558
RASEF	-3.48801	0.000203705
SPINK1	-4.22712	0.00020689
PITPNM3	-1.88707	0.000206991
KRT23	-1.57134	0.000207737
CCK	-2.41596	0.000214228
HCG27	2.21476	0.000217041
STEAP2	-2.16229	0.000223418
SYT14	-1.04018	0.000223504
PLAT	-2.13579	0.000225105
FNBP1L	-1.50625	0.000226163
SHROOM3	-2.82614	0.000232329
C2orf72	-2.56782	0.000233624
BGLAP	1.47369	0.000233762
GATA5	-2.77557	0.000234588
ANTXRLP1	1.94667	0.000234916
CLCN4	1.73777	0.000239584
CCDC183-AS1	1.60389	0.000241125
AQP10	-1.29806	0.000241636
RAP1GAP	-2.32277	0.000244739
AQP5	-2.90224	0.000246702
ESRP2	-2.95508	0.000250829
SYT8	-3.16704	0.000253587
SEPT7-AS1	1.29749	0.000254599
PRIMA1	-2.54218	0.000258154
PRSS12	-2.69855	0.000261288
ADCYAP1	-2.03671	0.000263743
AURKC	1.43133	0.00026448
TRIM29	-3.12609	0.000266516
HABP2	-3.08766	0.000275296
TMEM238L	-3.16191	0.000279422
DMRT3	2.08497	0.000280863
RASGEF1C	-1.92158	0.000287264
METTL24	-1.82604	0.000287275
PIRT	-1.54706	0.000287495
SEC31B	1.15751	0.000287683
CHRM2	-1.88387	0.0002892
FLJ30901	-2.18858	0.000291512
FENDRR	-3.30262	0.000292464
SLC6A19	-1.49679	0.000296393
FAXC	-2.04474	0.000298138
ST6GALNAC1	-3.01748	0.000303362
PKP4	-1.04334	0.00030782
TCEANC	1.25335	0.000309349
HEATR4	1.37159	0.000310051
KLK10	-2.79578	0.00031017
ATP1A4	2.2212	0.000312036
NTF3	-1.87694	0.000312752
PPL	-2.10123	0.000313644
FCGR3B	-1.96331	0.000315306
TTC6	-1.89557	0.000316451
NEU4	1.43685	0.000318806
ETS2	-1.39878	0.000320114
TMEM92-AS1	-1.49024	0.000323984
CHRDL2	-2.58173	0.000324423
CPA5	1.68728	0.000324848
GLP2R	-2.2398	0.000337123
AMER3	-1.27066	0.000340293
SKAP1	1.5324	0.00034046
KRT16	-3.4297	0.000345401
KRT15	-3.38104	0.000351187
PNMA3	2.09597	0.000355785
EDIL3	-2.61122	0.000355826
CETP	1.60234	0.000356874
MORN3	1.29033	0.000358527
B3GALT5	-2.41853	0.0003586
SYT17	1.87879	0.000363563
LENG8-AS1	1.42104	0.000363962
CXCL1	-2.18879	0.000364042
KIF1A	-1.97779	0.000364579
PACERR	-1.23606	0.00037488
ENTPD2	-2.29737	0.000378148
PLCH1	-1.98842	0.000383931
HAND2-AS1	-2.40282	0.000384303
TRAF1	1.1449	0.000393959
KEL	2.39642	0.000394354
BRD2	1.4867	0.000394468
HIST2H2BC	1.43315	0.000395049
PHGR1	-3.73887	0.000395517
ZNF536	-2.02158	0.000397419
PLS1	-2.22887	0.000397974
CCDC180	1.28286	0.000400104
FOXF2	-2.64039	0.000401232
UGT2B15	-1.76043	0.000405732
TSG1	-1.01665	0.000407089
MSMB	-3.71875	0.000414119
TMPRSS2	-3.74354	0.000415198
PROSER2	-1.80241	0.000423114
MMP3	-3.90851	0.000423529
IL11	-2.87439	0.000423832
MLPH	-3.394	0.00042695
GVQW2	1.49203	0.000427999
GNRHR2	1.11739	0.000429419
C2orf70	-1.9435	0.00043347
FOXQ1	-3.72787	0.000436924
GKN2	-4.64662	0.000440896
CA2	-2.63744	0.000443909
UCA1	-1.62313	0.000444768
OR52N4	1.47916	0.000445257
HOXC6	2.30167	0.000445423
COL17A1	-2.67199	0.0004528
WFDC2	-2.25101	0.000460052
UCN3	-1.1179	0.000461098
GSTA1	-3.00625	0.000463942
ALOX12-AS1	1.01724	0.000464619
PDE6G	1.8017	0.000467953
GOLM1	-1.43484	0.000475269
CADPS2	-1.14717	0.000475913
COL4A6	-2.79957	0.000477352
SERPINB5	-3.18499	0.000479325
APELA	-1.57956	0.000481346
CKMT1B	-3.06315	0.000481574
PHLDA1	-1.35636	0.000484064
HSF2BP	1.23634	0.000484628
TSPAN1	-3.05198	0.000488117
HNF4A	-3.65218	0.00049054
IL10RB-AS1	1.26901	0.000491753
GKN1	-5.10906	0.000505028
SSTR5-AS1	-1.17202	0.00051027
TMEM158	-1.95464	0.000512394
C1QL1	-2.17945	0.0005126
PCDH7	-1.72093	0.000512636
ESRP1	-3.68284	0.000519698
SCUBE1	-2.35874	0.000521522
ST8SIA3	-1.33139	0.00052737
DEFB4A	-2.33332	0.000530501
SLC25A53	1.12449	0.000533309
KCNK3	-2.33482	0.000534022
RTP5	2.196	0.000535004
TMOD4	1.69537	0.000536106
PSAPL1	-3.42361	0.000536676
CLDN8	-1.39787	0.000549171
FAM83E	-3.40251	0.000553407
CAPN5	-2.08547	0.00056705
NQO1	-2.00503	0.000569853
HAND2	-2.5676	0.000573839
GRHL2	-2.84525	0.000577395
TFF2	-4.68739	0.000580909
NWD2	-1.11392	0.000585568
SH3BGRL2	-2.13509	0.00059321
IQCC	1.5092	0.00059636
PATL2	1.31069	0.000596497
TARID	-1.66411	0.00059699
CHGA	-2.83229	0.000597499
MDS2	1.91994	0.000602745
SPAG8	1.07232	0.000608674
GPR152	1.52654	0.000611818
IRS4	-1.04304	0.000611827
FUT3	-3.24428	0.000612267
S100A6	-1.2828	0.000624379
TIGIT	1.61605	0.000631584
TSACC	1.36616	0.00063554
SLC35F3	1.74029	0.000636316
CZ1P-ASNS	1.1619	0.00063977
SPDEF	-2.73549	0.000640466
SOX21	-3.19387	0.000644838
ZNF773	1.25758	0.000660311
MGAM	-1.95285	0.000663804
HAPLN1	-2.58416	0.00067152
IL1RL1	-2.15786	0.000675689
STK32A-AS1	-1.27242	0.000690693
CXCL5	-3.0394	0.000690824
MOB3B	-1.07714	0.000691072
PTPRO	1.40899	0.000719153
DPEP2	1.47375	0.000723218
SPDYE1	1.4913	0.000733843
HES1	-1.60031	0.000736936
RIMBP2	-1.83462	0.00074612
DACT1	-1.89334	0.000752252
XDH	-3.00898	0.000761721
RIPOR2	1.44147	0.000764627
F2RL2	-1.97417	0.000765222
TPSG1	-1.5117	0.000765378
DBH	1.88145	0.000765918
ANXA10	-4.00307	0.000766171
OLIG1	-1.39225	0.000768213
UTY	3.88397	0.000768295
KRT7	-2.94109	0.000773139
CGN	-2.47732	0.000787525
PTPRH	-2.8376	0.000789714
IYD	-2.08835	0.000791376
C8B	-1.0941	0.000794448
CEBPD	-1.34975	0.000795537
SOSTDC1	-3.05649	0.000797942
C5orf66-AS1	-1.67476	0.000801439
PTGS2	-2.25388	0.000805404
ANK1	1.55245	0.000805475
ZNF286B	1.08515	0.000806267
ELF5	-1.37473	0.000814356
TDRD5	-1.36487	0.000817852
SSR4P1	1.16879	0.000823936
CKMT1A	-2.6136	0.000833746
PF4V1	-1.20013	0.000836313
TTC39A	-2.09305	0.000842446
C8G	1.52175	0.000852522
EPHA7	-2.5852	0.000853203
AGXT2	-1.05791	0.000855193
DUOX2	-3.27327	0.000872062
PTPRK	-1.26068	0.000879972
FAM84A	-1.8056	0.000882914
PDX1	-2.35763	0.000888747
SUSD5	1.9493	0.00089547
PKD2L1	1.57425	0.000899691
TCN1	-2.95758	0.000913645
ARSE	-1.95649	0.000916517
SOX10	-1.99011	0.000918701
DDC	-2.07592	0.00092459
ASPDH	1.40244	0.000925492
ALPK2	2.0347	0.000931089
GALNT5	-2.77337	0.000941817
SHH	-2.63113	0.000945422
B3GNT3	-2.75108	0.000961674
S100A14	-3.20978	0.000961749
ZNF419	1.24257	0.0009649
TAC1	-1.63155	0.00096597
ABCA13	-1.78072	0.000966495
DBH-AS1	1.57976	0.00097032
TBX15	2.20635	0.000972691
TTLL9	1.63756	0.000975881
C3P1	-1.02276	0.000980473
TACSTD2	-2.73744	0.000983689
AKR1C1	-2.83195	0.000986319
PRR16	-1.47486	0.00098872
SLC23A1	1.45654	0.000988856
FAM157B	1.45982	0.000994134
MS4A1	1.85308	0.00100083
ICOS	1.69395	0.00100391
IL20RA	-2.43831	0.00100545
LRRTM1	-1.33634	0.00101275
SLC9B1	1.24971	0.00101468
NIPAL1	-2.03034	0.00101771
ODAM	-1.90028	0.00102899
TRABD2A	1.29409	0.00103945
TBX18	1.98803	0.00104211
RIPPLY2	-1.01601	0.00104735
F3	-2.00059	0.00105088
BCDIN3D-AS1	1.14291	0.00105552
ALOX15P1	1.59317	0.00106884
ACTL6B	-1.11652	0.00107305
CLDN19	-1.15286	0.00108378
TYRP1	-1.7071	0.00109012
BPIFB1	-2.98464	0.001091
ONECUT3	-1.74131	0.00110306
HOXC-AS2	1.49649	0.00110502
CAPN8	-3.63929	0.00111761
RASA3	1.03191	0.0011192
INSC	-2.43352	0.00112954
CCDC173	-1.10541	0.00113902
CDCP1	-1.66195	0.00114927
IGFBPL1	-1.82712	0.00115956
REG1A	-3.4068	0.00116788
TMEM254-AS1	1.47637	0.00116881
CLDN4	-2.91094	0.00117715
FCMR	1.60105	0.00117798
SH3BP4	-1.37287	0.00117905
CAMK2N1	-1.70547	0.00118796
KCNA6	1.50855	0.00119555
LDLRAD1	-1.07807	0.00119963
CCDC60	-1.06687	0.00121262
ZNF488	-1.98395	0.00121562
HCN2	1.45991	0.00122154
SIRPG	1.70237	0.00122395
CPA3	-2.4815	0.0012284
SERTM2	-1.41286	0.00122849
AKR7A3	-2.46748	0.00123845
CAPN9	-3.29153	0.00124488
FUT2	-2.82911	0.00124728
SBK1	1.14431	0.00125232
SLAMF9	-1.90327	0.00126244
CCDC65	1.104	0.00126636
TM4SF1-AS1	-1.139	0.00127311
ARFGEF3	-2.02389	0.00128463
FAM181B	-1.34443	0.00129182
LIPH	-2.70273	0.0012946
AIM2	1.72547	0.00130025
CIB4	-1.21987	0.00130379
SPHKAP	-1.57849	0.00130399
EMC3-AS1	1.57778	0.00131902
KRT20	-3.18964	0.00132054
ZNF48	1.1057	0.00132381
CARTPT	-1.75626	0.00132741
KCTD14	-1.93273	0.00133168
CXCR2	-1.54419	0.00133738
GLYATL2	1.80657	0.00134916
IL2RA	1.58098	0.00135361
PART1	-1.86023	0.00135639
SLC13A2	-1.04608	0.0013592
RAB17	-1.9547	0.00136881
KCNAB3	1.59514	0.00137257
C9orf152	-2.50173	0.00139241
TSHR	1.60512	0.00139514
SLC8A2	-1.55425	0.00139602
NUTM2E	1.58879	0.00140744
SLCO5A1	1.78953	0.0014084
ZNF460-AS1	1.2279	0.00141084
TNFRSF21	-1.27173	0.00141516
PXN-AS1	1.04354	0.00141707
LUZP2	-1.51139	0.00141894
ADGRV1	-1.66695	0.00142348
USP51	1.21887	0.00142413
KLF17	-1.21302	0.00142446
SALL1	-2.29584	0.00142547
FGFBP1	-2.32549	0.00143284
CEBPB-AS1	1.06753	0.00143383
ANKK1	1.58689	0.00143622
MYH14	-3.13186	0.00143986
PBX1	-1.43115	0.00144408
GABRA2	-1.78763	0.00144598
CMTM4	-1.26583	0.00144772
PLA2G3	-1.76318	0.00144825
TM4SF19-AS1	1.29699	0.00146708
MYO7A	1.48562	0.00147438
KCNIP2-AS1	1.35345	0.00147439
MMP10	-3.06644	0.00147568
HLA-L	1.91778	0.00147893
IFNE	-1.4951	0.00148807
PRR15L	-2.80244	0.00149404
EMILIN3	-1.63752	0.00150536
RBBP8NL	-1.90654	0.00150841
LCMT2	1.09341	0.00151108
PNPLA1	-1.15715	0.00151405
RNF157	1.33769	0.00151956
PTPRD-AS1	-1.41115	0.00152556
HPSE2	-1.36703	0.00152583
CBY3	1.20342	0.00152607
RHBG	-1.12465	0.00153704
CCL20	-2.12135	0.0015434
PLA2G2D	2.32221	0.00155015
GJB1	-2.52736	0.00155707
KLK8	-1.75771	0.00156308
LYG2	1.24205	0.00156553
CCDC142	1.00082	0.00158314
IL21R	1.75879	0.00158368
ARHGEF28	-1.45846	0.00158499
ANXA1	-1.26898	0.00160011
PRSS53	1.23064	0.00160199
MUC13	-3.41421	0.00160294
ZKSCAN7	1.48021	0.00160384
PCDH1	-1.67544	0.00160393
CACNA1F	1.32235	0.00161219
C8orf44	1.20698	0.00161626
PELI2	-1.31594	0.00163676
SCGB2A2	-1.28168	0.00163915
C1orf210	-2.65876	0.00164813
SLC16A11	1.03024	0.00165376
CYP3A5	-2.27964	0.00165376
AHNAK2	-1.6564	0.00165852
SOWAHC	-1.14915	0.00168427
TCIM	-1.42615	0.00168923
GABRB3	-1.99423	0.00169082
FAM46A	-1.09251	0.00169156
SLC28A2	-2.14451	0.00170077
ARHGEF26	-1.89829	0.00172073
CFAP58	1.40413	0.00172685
ADAMTS19	-1.67355	0.00174189
SLCO1B3	-1.23076	0.00174497
AREG	-2.0459	0.00174674
STPG3-AS1	1.56959	0.00177626
PRICKLE2-AS2	-1.04039	0.00178094
CD28	1.39805	0.00178558
SLC2A6	1.35598	0.00179731
IHH	-2.37598	0.00180496
SAMMSON	-1.0339	0.00181077
BMPR1B	-1.91235	0.0018164
PCAT18	-1.90446	0.0018181
PROK2	-1.44294	0.00182131
SLC16A6	1.71688	0.00182138
CNGA3	-1.4346	0.00182433
PRR7-AS1	1.58723	0.00182872
CRB2	1.73487	0.00183332
FBXO15	1.44281	0.00184128
USP6	1.29717	0.00184857
RHOB	-1.41777	0.00185513
PSG3	-1.09845	0.00185735
C2CD4D	1.32403	0.00186143
FRRS1L	-1.72694	0.00186341
GAL	-1.82711	0.00187359
TMEM45B	-2.44115	0.0018758
ADGRB1	1.22912	0.00188251
CYSTM1	-1.88837	0.00189104
FAM110C	-2.04149	0.00190051
FOXP3	1.65316	0.00190556
LPAL2	1.14111	0.00191446
CACNG2	-1.05312	0.00192085
ENTPD8	-2.37743	0.0019415
FHIT	1.03905	0.00195064
MKRN3	1.52412	0.00196446
SLC26A11	1.20836	0.00196792
TDRKH-AS1	1.36336	0.00197341
TMEM156	1.3584	0.00198414
PICSAR	-1.10871	0.00198469
MT1G	-2.48651	0.00198509
FAM153C	1.41163	0.00198702
STEAP1	-1.91428	0.00199643
STRIP2	1.51464	0.0020026
ZCCHC18	1.23538	0.00201012
CSDC2	-1.82272	0.00201922
GPR37	-1.63555	0.00202013
MRVI1	-1.31817	0.00203106
DPCR1	-3.12049	0.0020373
MTNR1A	-1.00193	0.00204521
GEMIN7-AS1	1.32182	0.00205329
FUT7	1.64941	0.00205608
HGD	-1.95031	0.00205648
MAFF	-1.05681	0.00206428
HMGCS2	-2.78274	0.00206463
DCHS2	-2.09941	0.00206671
LTF	-2.68031	0.00208753
TMEM54	-2.04198	0.00208796
IGSF9	-2.61684	0.00208952
RAB3D	-1.18783	0.00209384
CACNA1C-AS2	1.36374	0.00211356
CCDC197	1.41315	0.00211845
SLAMF1	1.68824	0.0021244
ANKRD24	1.29634	0.00214337
CHAD	1.39044	0.00214403
ZNF813	1.6971	0.00215191
DNASE1L2	1.4985	0.00216461
STX1B	1.37338	0.00217601
PRSS23	-1.52162	0.00218011
USP43	-1.59244	0.00218892
XKRX	1.84368	0.00219107
STAG3L1	1.14091	0.00219479
ASS1	-1.38953	0.00221684
PLA2G4F	-2.63586	0.00222007
ATP2A1	1.8184	0.00223154
GSC	1.27273	0.00224863
EFHB	1.23284	0.00226444
KCTD21-AS1	1.43334	0.00226514
TMEM132D	-1.20245	0.00226698
RASGEF1A	1.08589	0.00228752
EPS8L1	-2.01115	0.00230279
ANKS4B	-2.24932	0.00230523
WTAPP1	-1.69062	0.002311
SYT4	-1.34807	0.00231126
ADNP-AS1	1.11439	0.00232623
PCDH20	-2.21614	0.00232669
CDHR1	1.78333	0.00233531
ZNF32-AS2	1.28843	0.00234226
PIK3C2G	-2.70212	0.00235624
MYH13	-1.35657	0.00236361
TNFSF4	1.57101	0.00237015
STX19	-1.95101	0.00237208
AGRN	-1.22187	0.00237892
TMEM246	-1.92375	0.00239239
MYO5C	-1.41998	0.00240581
SPDYE18	1.13856	0.00241916
DPP6	-1.9912	0.00243276
SFTA2	-1.56561	0.00243483
EDN1	-1.09401	0.00245242
LCN8	1.91277	0.00245718
GUSBP4	1.06597	0.00245721
FASLG	1.33557	0.00247077
CCDC28B	1.19633	0.00248018
NPAS4	-1.32623	0.00249747
TXLNGY	3.8448	0.00250247
OCA2	1.84621	0.00250642
HEXIM2	1.11593	0.0025087
FOSL2	-1.17529	0.00251444
SCGB2A1	-1.75572	0.00252635
TIMD4	1.83259	0.00254019
TEX22	1.58874	0.00254347
GREM1	-2.53394	0.00254846
CAPN13	-2.39473	0.00256043
UGT2B11	-1.09753	0.00256141
UPB1	1.42032	0.00256419
ARHGEF38	-2.0968	0.00257383
MANSC4	1.60767	0.0025751
SERPINB2	-2.30463	0.00258211
PTPRVP	1.79017	0.00258253
NSUN5P2	1.4769	0.00258344
MAL2-AS1	-1.1702	0.00259299
INSL3	1.50002	0.00259822
NPIPB4	1.2057	0.00259837
ATP2B3	-1.29287	0.00260073
CD80	1.72237	0.00260491
UNC5D	-1.39355	0.00261275
TRPC4	-1.95245	0.00261281
PRR15	-2.65329	0.00261368
IGFBP1	-1.01163	0.00261524
HDC	-2.15138	0.00263325
C1orf106	-2.48312	0.00264123
PRSS3	-2.1751	0.00264536
ALKAL1	-1.00906	0.00267635
ACSM5	1.431	0.00267881
HSD17B8	1.29773	0.00269241
EPHA2	-1.56631	0.00269279
UGT2B7	-2.12212	0.0026948
IL12RB2	1.35453	0.002711
KRT16P1	-1.81216	0.00271585
LRRC31	-1.76719	0.0027204
SOX6	-1.87354	0.00272668
ADGRA3	-1.41536	0.00273299
CDX2	-1.27542	0.00274156
MMP24	1.02979	0.00274647
FGF10-AS1	-1.34961	0.00277231
ZC3H12B	1.22815	0.00277569
SVILP1	1.39657	0.00278608
PAGE5	1.90046	0.00278738
TUBA8	1.42721	0.00280745
HOXC9	1.84727	0.00281075
C11orf91	-1.49684	0.00282173
P2RY10	1.42602	0.00282182
IL4I1	1.60888	0.00282773
SNX20	1.23559	0.00285607
EHF	-2.19702	0.00285902
ASB16	1.32235	0.00289876
RSG1	1.00973	0.00291044
GPR87	-1.76685	0.00291538
MMP1	-2.73924	0.00291783
CHRNA6	1.79722	0.00292493
AZGP1	-2.79439	0.00293408
FOXA2	-2.91825	0.00294521
TM4SF5	-2.32377	0.00294648
NPSR1	-1.3846	0.0029485
KLK5	-1.67133	0.0029508
LDLR	-1.26471	0.0029519
CCDC68	-2.05996	0.00295221
FAM83B	-2.46968	0.00298645
PI3	-2.5605	0.00298769
FCHO1	1.08039	0.00298961
LCK	1.07412	0.00299609
GLYATL1B	2.04318	0.00300261
TTC16	1.36432	0.00300347
SNX7	-1.20329	0.00300706
SLC6A16	1.30308	0.00300872
PTP4A3	1.35913	0.00303131
SCN4A	1.73856	0.00303954
RNF148	-1.11059	0.00304974
TEN1-CDK3	1.27419	0.00305238
KLK12	-1.53638	0.00305355
KLF8	1.19327	0.00306402
TBX21	1.33708	0.00307378
FOXN1	-1.14285	0.00307514
LGR6	1.39524	0.00307596
BREA2	1.08507	0.00309356
DMKN	-2.11404	0.00310885
UGT1A1	-1.01838	0.00313433
NKAPP1	1.07561	0.00313568
SDC4	-1.21903	0.00314487
KRT78	-1.51546	0.00314497
CLNK	1.7502	0.0031514
RNF133	-1.25013	0.00315354
TMEM151A	-1.71292	0.00320728
SPTLC3	-1.16622	0.00320728
PQLC2L	-1.77255	0.00321734
C6orf132	-1.78103	0.00322327
UG0898H09	-1.28902	0.00322393
PLCH2	1.55376	0.00325691
ZFPM2-AS1	-1.38263	0.00325755
NRK	-1.94519	0.0032641
HVCN1	1.08065	0.003267
FZD5	-1.17262	0.00327225
ZNF80	1.7509	0.0032811
ID4	-1.68711	0.00329125
SHCBP1	1.18763	0.00331754
ALDH3A1	-2.92363	0.00331806
SMIM32	-1.17194	0.00331841
PAQR5	-1.74001	0.00332644
BTNL9	1.88409	0.00333512
TPSD1	-1.69855	0.00333592
UNQ6494	1.72439	0.00336096
ADH1C	-3.37162	0.00336332
NTNG1	2.05725	0.00336455
AKR1C3	-2.23102	0.00337197
C2orf92	1.12678	0.00339502
CYP4F3	-1.81002	0.00339712
RIC3	1.66292	0.00340144
CASTOR3	1.07831	0.00340665
CRYBG2	-1.51075	0.00341539
TTBK1	1.29934	0.00343431
RMST	-1.91929	0.00343746
BTLA	1.596	0.00345099
PLA2G4D	-1.07878	0.00348105
TREML2	1.94782	0.00349136
CPLX2	-1.60908	0.00349375
RASSF10	-1.94216	0.00349651
ID1	-1.84371	0.00349878
CXCR5	1.5551	0.0035043
TMEM125	-2.58635	0.00350825
KLF5	-1.6897	0.0035287
LYPD6	-2.06463	0.00353603
SLC29A3	1.14065	0.00353959
CXCL3	-1.92256	0.00355533
PA2G4P4	1.1935	0.00356271
TGFB2	-1.21877	0.00357478
CDC42EP5	-1.62371	0.00360513
HNRNPA1P33	-1.82458	0.00362876
COL2A1	-1.71237	0.00362911
ACER1	1.15085	0.0036299
AADAC	-2.57035	0.00363575
CAV2	-1.09298	0.0036409
ITGA2	-1.64369	0.00364793
PSCA	-3.18112	0.0037076
DNMT3L	1.78939	0.00371801
SOX5	-1.85977	0.00372747
RFX3-AS1	1.27269	0.00375486
UCP3	1.57301	0.00375584
OTOF	1.92037	0.00375907
LBX2	1.08736	0.00376588
ANXA3	-2.36397	0.0037692
CYB5RL	1.20223	0.00377312
BCORP1	2.30145	0.00379882
WFDC1	-1.95393	0.00380983
EPN3	-2.09391	0.00381257
EMP1	-1.24511	0.00384503
SERHL	1.15995	0.00385274
ESYT3	-1.87076	0.00386174
MUC5B	-2.11489	0.0038671
SLC24A4	1.14153	0.00388243
PIWIL1	-1.13368	0.00388863
TRAIP	1.14779	0.00390123
MAP4K1	1.26581	0.0039071
SPATA32	1.2842	0.00391368
SHISA6	-1.57334	0.00392923
ITGAL	1.05697	0.00393135
LAD1	-2.63395	0.0039345
ZBED6CL	1.0459	0.00395444
SOWAHD	1.42666	0.00395531
KRT18	-2.52484	0.00396748
LAX1	1.35481	0.00397621
TRIM31	-1.29726	0.00403795
LPP	-1.05859	0.00404164
OSER1-AS1	1.05088	0.00405636
PALLD	-1.00311	0.00406478
HOXC-AS1	1.18382	0.00406609
RNF128	-2.58444	0.00406862
MAOA	-1.96431	0.00407321
NEUROD1	-1.70064	0.00410752
PILRB	1.19821	0.00411536
TTC24	1.51548	0.00413248
TNFSF14	1.30411	0.00413639
KRT6B	-2.23504	0.0041469
CEACAM21	1.13823	0.00415027
PTPRN	-1.59652	0.00415418
CELF6	1.10769	0.0041851
GRIN2C	1.14203	0.00420688
TNFRSF13C	1.60797	0.00422589
ACRBP	1.22111	0.00423793
HNF4G	-2.08743	0.00425563
ITGA3	-1.17243	0.00427197
CDR2L	-1.25441	0.00428511
GCNA	1.00742	0.00430459
SMIM22	-2.8629	0.00431446
SMIM31	-1.98981	0.00438132
SH3RF1	-1.16131	0.00438249
PPM1J	1.40581	0.00438914
PLS3-AS1	-1.15678	0.00440931
THEM5	1.35918	0.00441033
CIITA	1.40681	0.00441798
PLEK2	-2.14262	0.00442037
KLHDC8A	-1.33004	0.00442116
C8orf34	-1.13592	0.00442294
UGT1A10	-1.57069	0.00442545
CARD14	1.17509	0.00443285
APOBEC1	-2.26451	0.00445585
ABCA12	-1.89983	0.00446685
CCDC198	-1.4732	0.00446972
TNN	-1.59732	0.00447161
SPATA45	1.09815	0.0044735
MLNR	-1.16705	0.00447792
RGS2	-1.17318	0.00447907
S100A16	-1.43112	0.00448314
VSIG2	-2.58098	0.00448833
A4GNT	-1.92083	0.00449773
PID1	-1.41883	0.004516
CLRN3	-1.17239	0.00454322
USP32P2	1.48649	0.004552
VAT1L	-1.74961	0.00456882
FBXL19-AS1	1.03609	0.00457416
PKP3	-2.76314	0.00458591
ATP6V0E2-AS1	1.00945	0.00459107
SCNN1G	-1.87775	0.00460327
GRM7	-1.28	0.00462711
MAP2K4P1	1.12853	0.00464217
PRLR	-1.25109	0.00466858
NEK8	1.06031	0.00466928
PHLDA2	-1.71376	0.00469137
OXCT2	1.63053	0.00471827
ITGB6	-3.14251	0.00474295
KHK	1.04451	0.00476108
BARX1-AS1	-1.35007	0.0048055
FCRL5	1.74958	0.00481949
CNN1	-2.19867	0.00482211
RNF223	-1.52644	0.00482896
SH3D19	-1.28753	0.00483058
SOX9	-2.58727	0.00488685
PLCL1	1.22186	0.0049158
FUT9	-2.10328	0.00493991
GDF15	-1.95458	0.00494129
FAM25A	-1.35778	0.00494462
GRTP1	-1.0399	0.00494951
ITGA5	-1.00061	0.00495969
PKIB	-1.75704	0.00496558
MT1M	-2.0132	0.00497172
LYSMD4	1.09273	0.00497726
LY75	1.16575	0.00499417
PRKAR2A-AS1	1.04563	0.00502815
PROCA1	1.20727	0.00503473
MSX2	-1.74172	0.00504468
LCNL1	1.76334	0.00505054
ZNF81	1.0706	0.00507442
CD177	-1.65324	0.00511709
CCDC154	1.10673	0.00514431
SV2B	1.31265	0.00515871
CFAP70	1.11843	0.00518141
SCEL	-2.29272	0.00518157
CST2	-1.69697	0.00519205
TWIST2	-1.36866	0.00520566
MSRB3	-1.23406	0.00522262
CCAT1	-1.99236	0.00524363
HBEGF	-1.23068	0.00527514
DNAJC9-AS1	1.04965	0.00527538
CFL1P1	1.04807	0.0052871
NUTM2G	1.20094	0.00534754
DCANP1	1.33958	0.00534961
EIF1AY	3.31768	0.00536406
OCLM	1.19362	0.00537571
KDM5D	3.72119	0.0054088
RND3	-1.01057	0.00542036
FBLIM1	-1.13968	0.00542332
FOXF1	-1.66578	0.00549944
MIPOL1	-1.36524	0.00551386
DPH3P1	1.43584	0.00552836
ITGB1BP2	1.13589	0.00553187
AGT	-2.53652	0.00553253
KIAA1324L	1.12067	0.00553574
ATP6V1C2	1.1204	0.00554883
TUBB4A	1.4161	0.00555296
FER1L6	-2.6103	0.00560305
NOD2	1.07013	0.0056089
IRF6	-1.97034	0.00561311
PLAG1	1.44119	0.00562624
PCA3	-1.20613	0.00564793
TEX21P	1.24788	0.0056935
SH2D4B	1.37329	0.00570071
CARNS1	1.3086	0.00572626
TMEM163	1.41854	0.0057471
SDCBP2	-2.00485	0.00575811
RASGRF1	2.04241	0.0057598
C15orf62	1.11255	0.00577168
CHIT1	2.54643	0.00578468
WNT11	1.9692	0.0057997
TCTE3	1.21905	0.0058014
P2RX7	1.41429	0.00581951
PLA2G2C	1.6139	0.00583234
LGI2	1.43186	0.00584445
PDCD1	1.38281	0.00585027
MMP8	-1.91047	0.00585097
PTGR2	1.07145	0.00585742
P2RX2	1.59614	0.00587099
CLDND2	1.27433	0.00588026
KMO	1.39016	0.0059136
GATA3	1.26697	0.00591766
TMSB4Y	1.8602	0.00593128
LAMTOR5-AS1	1.02009	0.00593505
FAM129B	-1.52921	0.00596944
KIF12	-1.8835	0.00597957
BCAR1	-1.40999	0.00598167
SH3D21	1.1452	0.00599419
FAR2P2	1.71043	0.00600775
DKK1	-2.17825	0.00601086
C17orf99	2.21611	0.00605796
EPHA6	-1.12617	0.00608552
CAV1	-1.36939	0.00609873
C6orf58	-1.77579	0.00610923
BCRP3	1.15239	0.00611063
MAMDC2	-2.11001	0.00611976
IGFBP2	-1.7505	0.0061419
ACHE	1.70657	0.00616895
FGF10	-1.65193	0.00617281
DSG2	-2.17198	0.00619325
ADAM22	1.24677	0.00619733
STC1	-1.336	0.00623946
RUFY4	1.51719	0.00624387
MYO15A	1.12101	0.00624665
OPN4	-1.20968	0.00624774
GYPE	1.37317	0.00625497
VSTM2A	-1.5581	0.00627961
TVP23A	1.0442	0.00629179
APLF	1.02894	0.00629268
SNORA70F	-1.33199	0.00629484
WDR86-AS1	1.16164	0.00630386
VSNL1	-1.86708	0.00631633
SNORD159	1.6093	0.00631797
ZFY	2.90687	0.00634025
DUPD1	1.39675	0.00634493
NLGN4Y	2.39268	0.00639407
NUPR2	-1.18556	0.00642126
ARL17B	1.1391	0.00642843
TSPOAP1-AS1	1.05	0.00642948
GCKR	-1.88169	0.00650435
VIL1	-2.22653	0.006527
RAB9B	1.22248	0.00655847
IL21R-AS1	1.44387	0.00659273
DUOXA2	-2.42207	0.00661663
ITGA2B	-1.05303	0.0066296
UCKL1-AS1	1.44841	0.00663018
TMEM155	1.61406	0.00663294
MORF4L2-AS1	1.00313	0.00663453
MEIS1-AS3	-1.07202	0.00665664
TCF7	1.28919	0.00666254
NKPD1	1.24716	0.00668737
GPC2	1.39886	0.00670146
SMIM6	-1.99191	0.00670483
HOXC5	1.25908	0.00670873
VSIG1	-2.9615	0.00670908
SPTSSB	-2.35734	0.00673261
FAM57B	1.47468	0.00683024
SLC44A3	-1.56848	0.00684308
TSTD1	1.0377	0.00685
GAREM1	-1.36929	0.00685473
SLC52A3	-1.31664	0.00688364
MMP28	-1.61598	0.00688865
FLRT3	-2.17388	0.0068954
CDKN2B	-1.10035	0.00692266
MSTO2P	1.06707	0.00694973
STK32C	1.0391	0.00697627
CDH23	1.06483	0.00698298
SAMD5	-1.51649	0.0069936
TLX1	-1.42291	0.00699373
TMEM179	-1.09023	0.00700261
CHRM3	-1.87251	0.00700397
KCNC3	1.22416	0.00702278
SEMA3B	-1.99207	0.00705106
RSPO2	-1.44908	0.00705691
SEMA6D	-1.30509	0.00707046
TPSAB1	-2.41594	0.00714113
EXOG	1.03983	0.00714314
CYP2C18	-2.77907	0.00716967
SMAD6	-1.26822	0.00717946
MYO5B	-1.62388	0.00718214
GBAT2	1.19852	0.0071884
MYOF	-1.0191	0.00721807
NLGN1	-1.60056	0.00725566
TMEM98	-1.53028	0.00725748
ROR2	-1.45269	0.00727433
PDCL3P4	1.14231	0.00728418
FAM69C	-1.41005	0.00729597
TPSB2	-2.22631	0.00729668
MT2A	-1.23954	0.00732074
PLCZ1	-1.00245	0.00734168
NR5A1	1.67345	0.00738686
DPEP3	1.45832	0.00742593
CLCA4	-1.42817	0.00745105
LMF1-AS1	1.27231	0.00747569
FXYD7	1.53369	0.00748536
KRT1	-1.1719	0.00748797
NUDT9P1	1.31368	0.00753301
ADAMTS13	1.06739	0.00755517
RCAN3AS	1.2651	0.00755989
RHBDL3	-1.31266	0.00762043
LY9	1.22366	0.00763842
IRF8	1.06841	0.00764174
ZNF525	1.13806	0.0076663
HS6ST3	-1.41386	0.00767649
FAM155A	-1.06496	0.00772275
ADGRF4	-1.45114	0.00773242
TLR10	1.39575	0.00773313
CECR7	1.68926	0.00774574
IRX4	-1.03562	0.00778276
TINAGL1	-1.52474	0.00781393
DNAJC22	-1.91296	0.00782006
SNX29P2	1.41209	0.00783002
GTSF1L	1.5913	0.00783056
HAR1A	1.14596	0.00785526
TRPM5	-1.47303	0.00786175
SPACA6P-AS	-1.04853	0.00789833
FBXO43	1.42609	0.00790287
TRABD2B	-1.4254	0.00791031
SCML4	1.30561	0.00794939
TNFRSF9	1.40723	0.00798561
AKAP5	1.2153	0.00798644
REP15	-2.10879	0.00800772
TTR	-1.0116	0.00801504
LRAT	-1.13177	0.00804709
ASB13	1.16821	0.00805028
CARD17	1.26664	0.00806841
PGAM2	1.09152	0.00808025
EPB41L5	-1.06037	0.00811225
ZC3H12D	1.30243	0.0081157
CLDN7	-1.56664	0.00812354
SSX5	-1.15896	0.00815782
GAPDHS	1.29751	0.00816929
TNFRSF4	1.13292	0.00817929
CDC42BPA	-1.13296	0.00820992
ZNF174	1.01343	0.00826142
A1BG-AS1	1.15938	0.00829736
BFSP2	1.56663	0.00829811
APOA4	-1.09556	0.00832215
CD84	1.1979	0.00832874
ANO9	1.09846	0.00832937
ITIH3	1.82124	0.00833489
KRT16P3	-1.36315	0.00834977
ERN2	-2.5074	0.00836006
NPC1L1	-1.24049	0.00840019
FCRL3	1.77446	0.00840644
SPRR1A	-1.76013	0.00841597
B3GNT10	1.12886	0.00842125
TRIM2	-1.19225	0.0084417
HBB	-1.95152	0.00845365
ADORA2A-AS1	1.19415	0.0085486
RPS6KA6	-1.63418	0.0085893
C2orf48	1.50351	0.00863864
CACHD1	-1.04041	0.00864062
HOXC10	1.29042	0.00869649
LILRB4	1.33757	0.00872082
ZNF257	1.5203	0.00872129
PMP2	-1.29663	0.00875184
TTTY15	2.61137	0.00876345
TFAP2B	-1.10368	0.00876458
ERAS	1.26079	0.00876566
PCP4	-1.27365	0.00878353
SOX2	-1.98373	0.00878804
FAM46B	-1.72181	0.00879026
FAM106A	1.55333	0.00880115
ZBTB32	1.54448	0.00883922
ZHX1-C8orf76	1.14841	0.00884677
SSTR3	1.74887	0.00884686
ZNF418	1.15264	0.00887691
SERPINA4	-1.86971	0.00889535
OBSCN-AS1	1.10855	0.00890746
SYN2	-1.5093	0.00891865
CAMSAP3	-1.72612	0.00892018
LGR4	-1.55791	0.00894753
TCEAL9	-1.02796	0.00898056
TNFRSF11A	-1.21712	0.00898674
SDC1	-1.88309	0.00899023
CYSLTR2	1.20431	0.00899658
CYR61	-1.17003	0.00904393
HOMER2	1.52761	0.00904402
XKR6	1.01559	0.0090564
FAM180A	-1.38309	0.00907289
ATP13A5	-1.11915	0.00908806
TOX2	1.13025	0.00911353
EPPK1	-1.8902	0.00913667
MUC4	-2.30216	0.00916866
NR2F6	-1.28482	0.0091858
FAM53A	1.12947	0.00921333
MANSC1	-1.57423	0.00921759
OVOL2	-2.2412	0.00924003
FAT1	-1.22589	0.00928853
GOLGA6L17P	1.20932	0.00929767
SIGLEC8	1.46076	0.00930734
STC2	-1.13715	0.00930786
SLFN12L	1.28139	0.0093297
PHKG1	1.15129	0.00936493
TUNAR	-1.67206	0.00940456
SPACA4	-1.57384	0.00941177
SMIM3	-1.05999	0.00941488
PGR	-1.18946	0.0094926
DCX	-1.53604	0.00950829
CLVS2	-1.1052	0.00951779
C11orf86	-1.77124	0.00956132
VTRNA1-3	-1.15015	0.00956237
MGST1	-2.06562	0.00956451
ZNF572	1.06986	0.00961509
ZNF337-AS1	1.07601	0.00967292
EFHC2	-1.1168	0.00968942
TFF3	-1.71703	0.00969771
GABRP	-1.88071	0.00972064
ATP8A1	1.14146	0.00973168
SP2-AS1	1.07618	0.00974169
SMILR	-1.02069	0.00975198
CACNG5	1.1882	0.00976884
NPY4R	-1.24273	0.00979601
SP8	-1.60258	0.00986362
HGH1	1.14322	0.00988556
MAPK4	-1.38044	0.00989931
C1orf115	-1.19555	0.00995926
EPHA1-AS1	1.06882	0.00996586
GOLGA2P5	1.20089	0.0100415
FMO2	1.82212	0.0100785
SIGLEC15	1.67671	0.0101022
KCNS3	-1.50884	0.0101271
RNF183	2.14537	0.010152
C6orf141	-1.82272	0.0101629
SHISA8	1.96121	0.0101827
POU2F2	1.23775	0.0101857
CTRB2	-1.16345	0.0101888
KRT4	-1.82802	0.0102504
ITGAX	1.39924	0.0103817
SCN7A	-1.9328	0.0103952
HPGD	-1.73492	0.0104082
MUCL1	-1.32171	0.0104185
SIRPD	1.04636	0.0104732
DRD2	-1.06814	0.0104841
CCR7	1.4646	0.0105392
SSTR1	-2.29417	0.0105498
GGT6	-2.1527	0.0105591
SIM2	-1.67024	0.0105759
SMOX	-1.06073	0.0105927
CDH6	-1.12573	0.0106138
ITPKB	1.02588	0.0106264
FRG1BP	1.12147	0.0106293
C4orf19	-1.82144	0.0107185
DTX2P1-UPK3BP1-PMS2P11	1.04145	0.0107229
WASH5P	1.11619	0.0107301
ITK	1.18768	0.0107416
SLC5A7	-1.13624	0.010765
SMIM10L2B	-1.17149	0.0107912
CASQ1	1.79241	0.010796
TSPAN10	1.41476	0.0108225
FGF5	-1.10695	0.0108378
GVQW3	1.02278	0.0108642
TACC2	-1.68773	0.0108788
ABCC6	-1.25338	0.0108788
TVP23C	1.06362	0.0108971
SLURP2	-1.0565	0.0108998
MAFA-AS1	1.54301	0.0109469
ZNF594	1.01569	0.0109772
ARHGEF16	-1.89975	0.0109877
NBPF8	1.08344	0.0109995
FOXD4	1.1833	0.0110301
AADACP1	-1.15669	0.0110316
MMP27	-1.16567	0.0110567
AGAP7P	1.11385	0.0110597
TPO	-1.48715	0.0111147
APOC1P1	1.31215	0.011124
HNF1B	-2.32549	0.0111646
HNF1A-AS1	-1.83434	0.0111767
CADM3	1.53965	0.0111823
PSTPIP1	1.03966	0.0111835
STAC	1.38531	0.0112127
PTGER2	-1.14482	0.0112171
PLEKHG6	-1.61026	0.0112931
IPO5P1	1.03478	0.0113149
CNTNAP3	-1.36737	0.0113664
TPM3P9	1.25592	0.0113721
ZNF530	1.10987	0.011389
PLCD3	-1.60707	0.0114687
AVPI1	-1.04876	0.0114742
STAG3L3	1.29338	0.0114863
ZAP70	1.0525	0.011489
SMG7-AS1	1.00559	0.0114911
POM121L9P	1.11025	0.0116068
TLR9	1.12227	0.0116413
AMBP	-1.05268	0.0116515
ZNF233	1.01209	0.0116517
ZGRF1	1.39094	0.0116555
KC6	-1.00488	0.0117134
TEX35	-1.29642	0.0117234
FITM1	1.26948	0.011727
CWH43	-1.77225	0.0117341
HSF5	1.551	0.0117354
PPP1R1B	-1.81752	0.0117568
KCNIP2	1.14551	0.0117863
ADAM12	1.37823	0.011794
TEAD3	-1.21555	0.0118044
FRG1JP	1.03843	0.0118155
IL1RL2	-1.27838	0.011859
GJB4	-1.16052	0.0118696
HLA-DPA1	2.11019	0.0118814
CXorf65	1.41211	0.0119647
IL23A	1.08478	0.0119666
SLC34A2	-1.54533	0.0120361
FCRL1	1.60752	0.0120551
F2RL1	-1.84714	0.0120595
GNG8	1.9746	0.0121291
SFN	-2.57723	0.0121661
CCR4	1.72287	0.0122024
KRT6A	-2.22579	0.0122045
CARMIL3	1.37294	0.0122313
NECTIN4	-1.74756	0.0122467
ATP2A1-AS1	1.26283	0.0122633
HCG18	1.3097	0.0122891
IL6R	1.19441	0.012307
CES4A	1.081	0.0123271
ANXA8L1	-1.28069	0.0123852
JAG1	-1.0557	0.0123999
PF4	-1.1537	0.0124276
STX18-AS1	1.02776	0.0124383
ADCY1	1.00003	0.0124778
IL1B	-1.53449	0.0125079
PI15	-1.83313	0.0125379
RUNDC3A-AS1	1.43694	0.0125691
KRT16P2	-1.4837	0.0125863
CDA	-1.36538	0.0126044
PTGIR	1.25	0.0126932
BEX1	-1.80412	0.0127171
WDPCP	1.14471	0.0127376
PXDN	-1.30081	0.0127378
DGAT2	1.15325	0.0127595
PCDHGA1	1.17986	0.0128378
CABP4	1.1446	0.01284
VWC2	-1.40016	0.0128606
CD180	1.1141	0.0128642
NPHS1	1.95	0.0128677
GJB3	-2.03895	0.0128797
A1CF	-1.36045	0.0128928
ARMC12	1.2868	0.0129005
DUSP1	-1.16187	0.012906
SHB	-1.08047	0.0129566
TXK	1.0985	0.0129756
DMBT1	-1.58613	0.0129825
NR0B2	-2.02452	0.0129838
GRID2	-1.14468	0.012993
SDR16C5	-2.19698	0.0130352
ADGRB3	-1.45841	0.0130549
EFNB1	-1.08482	0.0130647
TUBA4B	1.20326	0.0130684
SLC35F1	-1.32591	0.0130785
PCSK9	-1.64367	0.0130827
FAM19A3	1.08654	0.013092
ERVMER34-1	-1.39851	0.0130991
C10orf105	1.0515	0.0131012
CHMP4C	-1.86211	0.013129
C6orf222	-2.06584	0.0131339
GGT2	-1.07777	0.013136
CASP14	-1.237	0.0131816
DSG3	-1.77101	0.0132912
GPR18	1.20783	0.0133103
DNMBP-AS1	-1.53296	0.0133293
H1F0	-1.09463	0.0133344
ART5	-1.14732	0.0133386
SH2D1A	1.17669	0.013357
CEACAM7	-1.55569	0.01337
CILP2	1.31592	0.0133753
GUSBP2	1.1572	0.0133761
SGMS1-AS1	1.05276	0.0134206
NFKBID	1.03794	0.013446
CARD10	-1.46117	0.0134666
FGFBP2	1.30183	0.0134713
CAMK2B	1.88189	0.0134827
CFAP57	1.06536	0.0134862
SLC27A6	-1.31575	0.0135113
ISM1	-1.42535	0.0135181
TMEM178B	1.32177	0.0135258
LRCOL1	1.18728	0.0135527
EFCAB5	1.19001	0.0135732
PTGDR2	-1.28853	0.0136106
TM4SF1	-1.57725	0.0136298
GLS2	1.05068	0.0136421
FMN2	-1.49643	0.0136548
DEFB1	-1.64108	0.0137364
IL17REL	1.89401	0.0137366
CPA4	-1.33685	0.0137445
MIXL1	1.42074	0.013765
ARSJ	-1.10223	0.0138056
FAM160A1	-1.58307	0.013857
CCHCR1	1.7529	0.0138796
KLK13	-1.50609	0.0139011
PCDHB3	-1.1858	0.0139226
PCAT29	1.5172	0.0139239
CCKAR	-1.24158	0.0139545
ARMH1	1.28255	0.0139863
BMP4	-1.36865	0.0140328
GDNF	-1.67614	0.0140857
WDR88	1.10845	0.0141293
TNFAIP8L2	1.01931	0.0141925
TCEAL2	-1.51466	0.0142649
CNPY4	1.0258	0.0142678
ELOVL6	-1.15683	0.0142703
PTPRF	-1.0474	0.0142731
ANG	-1.38293	0.0142761
ART4	1.33775	0.0142975
RIMS1	-1.34465	0.0143429
FLVCR1-AS1	1.08068	0.01436
SHC3	-1.18525	0.0143938
C11orf21	1.15313	0.0144562
UNC80	-1.39083	0.0146043
PTGER1	-1.33557	0.0146065
GALNT13	-1.23379	0.014652
ITGAD	1.26827	0.0147038
PIM2	1.01983	0.0147239
ADH7	-1.72135	0.0148762
TP53AIP1	-1.18049	0.0148885
NKD2	1.259	0.0148979
FAM151A	1.20143	0.0149558
ITGB8	-1.34299	0.0149924
SYT1	-1.64776	0.0150258
SLC12A3	1.66428	0.0150733
ST8SIA1	1.10561	0.0151237
BRICD5	1.10219	0.0151262
RCAN2	-1.0025	0.0151422
CYP4F12	-1.95196	0.0151575
SPRED3	1.08876	0.0152126
PLP1	-1.86236	0.0152253
LURAP1L	-1.01713	0.0152382
RPL23AP64	1.2156	0.015284
DSP	-1.94006	0.0153105
FCAR	-1.12946	0.0153469
CRIP3	1.37284	0.0153631
ABCB5	-1.66065	0.0153699
CREB3L3	-1.4387	0.0153711
MRAP2	-1.77675	0.0153775
DNM1P46	1.05221	0.0154148
WBP2NL	1.02931	0.0154284
GNB3	1.27005	0.0154337
DLGAP1-AS5	-1.12952	0.0154667
EBF2	1.55941	0.0155836
IL17A	-1.22409	0.0156251
FRMPD3	1.37928	0.015645
ANGPTL7	-1.6069	0.0157714
CXCR1	-1.21517	0.0158
HPCAL4	1.2542	0.0158189
MIAT	1.05198	0.0158517
ATP10B	-1.73174	0.0158796
ZNF595	1.10443	0.0158817
GSTO2	-1.25167	0.0159109
USP9Y	3.09569	0.0159455
FNDC4	-1.13872	0.0159635
HTR1B	-1.472	0.0159647
NRG1	-1.76547	0.0159688
NCBP2-AS1	1.22228	0.0159914
SMIM24	-2.15179	0.0160387
CD3G	1.10916	0.0160661
CCDC155	1.43063	0.0160702
RIMBP3	1.0161	0.0161224
CTSE	-3.04695	0.0161348
HCG24	1.20256	0.0162357
CCKBR	-1.52249	0.0162486
ABO	-1.58749	0.0163324
MOGAT3	-1.23536	0.0164158
CD164L2	-1.09111	0.0164205
CFTR	-1.92972	0.0164406
GOLT1A	-1.69403	0.0164583
CEBPB	-1.07906	0.0164584
TMEM30B	-1.63652	0.0164608
ITGAM	1.23292	0.0164856
LILRA4	1.77392	0.0165028
SYT5	-1.29041	0.0165032
FAM3D	-2.22073	0.0165532
CD22	1.19553	0.0165664
SLAMF6	1.11941	0.0166068
CD8B	1.11483	0.0166913
OTC	-1.06317	0.0167392
NOS1AP	-1.12029	0.0167656
CDH1	-1.79989	0.0168132
GAPT	1.36129	0.0168284
SLC7A4	-1.25932	0.0168373
MACC1	-1.24316	0.0168538
ZNF850	1.16692	0.016889
TOM1L1	-1.1507	0.0168972
FLJ23867	-1.30449	0.0169176
MTRNR2L9	-1.91717	0.016987
XIST	-3.4814	0.0170393
SH2D4A	-1.48069	0.0170536
FIRRE	1.18228	0.0170599
SPRR1B	-1.55444	0.0170738
ADAMTSL1	-1.18488	0.0170746
ADAM11	1.07403	0.0170908
FANCA	1.07409	0.0171143
HRK	1.63142	0.0171204
OPCML	-1.10953	0.0171333
PRKAA2	-1.67913	0.0174222
TNFRSF12A	-1.35736	0.0175066
SLC6A20	-1.79338	0.0175912
CST4	-1.01987	0.0176743
ITGB2-AS1	1.21753	0.0176924
FCER2	1.91915	0.0177007
OCLN	-1.66416	0.0177098
SELP	1.23031	0.0177775
MAK	1.02017	0.0177908
SNORA62	1.10066	0.0178084
HTRA4	1.6526	0.0178219
TREH	-1.22011	0.0178227
TPD52L1	-1.33811	0.0178375
HNF1A	-1.2191	0.0179485
CNR2	1.58774	0.017954
PDE3B	1.01662	0.0179836
NDST4	-1.15971	0.0180677
IPCEF1	1.11825	0.0181099
TSPAN15	-1.06595	0.0181237
CREB3L1	-1.76746	0.0181549
SERPINB7	-1.56044	0.0181604
ANXA8	-1.18758	0.0181723
GALNT16	1.32102	0.0183159
EFNA2	-1.26053	0.0183389
CLDN2	-1.53999	0.0183511
S100A7A	-1.16199	0.0183533
JAKMIP2	-1.02396	0.0183628
SCN2B	-1.2866	0.018369
SOX13	-1.04776	0.0183714
EVPLL	-1.21779	0.0183721
TMEM61	-1.11641	0.0184659
FREM2	-1.80363	0.0184839
GFAP	-1.04539	0.0184936
LYPD2	-1.22539	0.018516
COL26A1	1.36545	0.0185648
FBXO40	1.4788	0.0185991
SERPINB4	-1.44965	0.0186155
SH2D1B	1.09956	0.0186622
TMC7	-1.17933	0.0186971
SPATA21	1.45558	0.0187757
PDK4	-1.79167	0.0188164
CCDC144B	1.76635	0.0188285
CFAP65	-1.46118	0.0188405
LRRC37A8P	1.32608	0.0188886
POMC	1.29351	0.0188968
DNAH5	-1.17942	0.0189111
PIANP	1.05612	0.0189517
DDX3Y	3.15083	0.018956
GDNF-AS1	-1.20113	0.0190227
NAT8L	1.50265	0.0191162
AOC1	-1.64365	0.0191392
RAET1K	1.26709	0.0191444
ENHO	-1.79144	0.0191512
RIMS2	-1.55581	0.019163
KRT17P2	1.25719	0.019178
C22orf31	-1.11598	0.0191873
MAP1LC3C	1.28266	0.0192089
KCNJ1	1.25226	0.0192856
HOXB5	-1.35083	0.0193131
EGR2	1.11324	0.0194121
MYO1A	-1.51745	0.0194124
MYCBPAP	1.06006	0.019449
PTGER4P2-CDK2AP2P2	1.08	0.0194579
DPP10	-1.36401	0.0195422
C3orf20	1.18238	0.019595
CASC19	-1.14094	0.0196397
SLC4A4	-1.35982	0.0196435
SPINT1	-1.35772	0.0196743
CTLA4	1.22343	0.0197042
UNC13B	-1.05687	0.0197088
SULT1C3	-1.30292	0.0197854
CCDC129	-1.39322	0.0198754
FRG1CP	1.16471	0.0199222
BACH2	1.2884	0.0199382
RGS16	1.13365	0.0199561
RYR1	1.32383	0.0199586
SLC10A6	-1.09499	0.0201848
LLCFC1	1.02256	0.0202037
STAB2	1.12323	0.0202486
TSPAN32	1.21968	0.0203184
NEIL3	1.19204	0.0204357
RN7SL832P	1.0589	0.0204456
ABCG8	-1.06678	0.020581
PCGF2	-1.09095	0.0205942
NCKAP1	-1.07431	0.0206922
SNAP25	-1.15612	0.0207247
MT1X	-1.05352	0.0207422
SLITRK4	1.21617	0.0207512
TMIE	1.33312	0.0208578
UBE2Q1-AS1	1.12885	0.0208627
ADGRG6	-1.40145	0.0209137
CYP1A1	1.47248	0.0210067
FOXD3	-1.18546	0.0210098
CATIP-AS2	1.19099	0.0210269
CSF3	-1.72039	0.021068
STPG3	1.17915	0.0210703
KCND1	1.11448	0.0210906
TENM3	1.02791	0.021107
TCAF2P1	1.13115	0.0211295
MTERF1	1.05496	0.0211854
ANKRD18DP	1.3571	0.021247
RBP1	-1.0973	0.0213171
SERPINB3	-1.26086	0.02132
EFR3B	1.23819	0.021321
EFNA1	-1.15696	0.0213408
MYLK3	1.12673	0.0214271
FBXO2	1.10542	0.0215051
LMAN1L	1.37022	0.0215057
TEKT5	1.16024	0.0215127
ZNF563	1.00762	0.021525
IL13RA2	-1.61551	0.0216095
MSS51	1.07181	0.0216218
HTR2A	-1.24981	0.0216223
PDLIM4	-1.02842	0.0216771
CDH17	-1.44785	0.0217626
UTS2R	1.55952	0.0218092
GDPD4	1.09857	0.0218542
FAM3B	-2.19174	0.022002
USP49	1.00659	0.0220266
GNG12	-1.00102	0.0220528
NBPF11	1.1726	0.0221593
PP12613	1.04703	0.0221671
UGT8	-1.20886	0.0221674
ANKRD9	-1.11555	0.0222012
LIPF	-2.56611	0.0222368
ANGPTL4	-1.47556	0.0223574
C2CD4B	-1.17331	0.022406
STON1	-1.00623	0.0224107
KIT	-1.25663	0.0224114
C7orf69	-1.11581	0.0224721
PBX4	1.10293	0.0224867
GULP1	-1.45504	0.0225428
DIXDC1	-1.03637	0.0226208
CDS1	-1.3505	0.0226293
HAMP	1.60266	0.022688
CD24	-1.60816	0.0228053
MYB	1.00573	0.0229514
C9orf139	1.27545	0.0229704
TMEM35A	-1.36574	0.0229751
PTPN21	-1.14543	0.0229796
B3GNT5	-1.1305	0.0229895
FICD	1.09957	0.0230116
AMZ1	1.24895	0.0230333
AZU1	-1.57906	0.0230801
ANAPC1P1	1.20565	0.02339
TTTY14	1.77373	0.0234334
ADH4	-1.10194	0.0234607
NDNF	-1.5716	0.0234734
BCL2L15	-1.11757	0.0235239
SMKR1	1.12423	0.023583
FSD2	1.10956	0.0236215
BHLHE40-AS1	1.02644	0.0236234
FIBIN	-1.19735	0.0236364
NT5DC4	1.45366	0.0237083
S100Z	1.51927	0.0237249
BAIAP2L1	-1.25505	0.0237456
MMP11	1.10991	0.0238328
SMG1P7	1.01532	0.0238405
C6orf52	1.04444	0.0238719
TMEFF2	-1.04165	0.0239757
RASL10A	1.28079	0.023983
FNDC1	1.43973	0.0239936
SCRG1	-1.44899	0.0240342
PDE1C	-1.19355	0.0241001
C2orf54	-1.5589	0.0241623
TMIGD2	1.28456	0.0242073
CACNA2D3	1.07897	0.0242928
DACH1	-1.07883	0.0243539
CTGF	-1.20003	0.0244285
CCDC42	1.02371	0.0246019
ANKRD23	1.19551	0.024654
ENTPD3	-1.39276	0.024669
CLEC17A	1.55851	0.0246762
C11orf96	-1.17501	0.0247645
PLEKHA6	-1.40522	0.0249913
MORN5	-1.09536	0.0250653
C10orf142	1.07725	0.0252814
FOLR1	-1.53851	0.0253439
STARD10	-1.12474	0.0254483
RGPD1	1.01424	0.025504
MEOX2	1.45397	0.0255619
SNORA68B	1.03768	0.0256079
MUC2	-1.32679	0.0256212
PFN1P2	1.01928	0.0256364
GAL3ST1	-1.46034	0.0256789
CD79B	1.09017	0.0256805
APOC1	1.01492	0.0257241
ANKLE1	1.19027	0.0257334
ACRV1	1.09943	0.0257367
FHL5	-1.45103	0.0258196
INE1	1.1566	0.0258253
STAP1	1.10226	0.0258496
SHD	1.24611	0.0258705
TEX14	1.18085	0.0259057
EDNRB-AS1	1.02223	0.026061
SORBS1	-1.58048	0.0261914
VTCN1	-1.37414	0.0262128
ITGB4	-1.43333	0.0263101
GATA6-AS1	-1.48731	0.026347
NPIPB9	1.00558	0.026584
LRRN2	1.09591	0.0266294
MAOB	-1.01384	0.0267608
P2RX3	-1.15568	0.0267978
CLIC6	-1.22367	0.0268007
KIRREL2	1.33117	0.0268749
LMNTD1	-1.16597	0.0269648
AKR1C2	-2.21106	0.0270032
TEX49	-1.07407	0.0270633
KIF18B	1.01318	0.0271038
LHCGR	-1.06634	0.0272238
NR2F1	-1.18644	0.0273035
MS4A2	-1.52216	0.027398
TSKU	-1.15427	0.0274173
PSD3	-1.00798	0.0274484
IL17C	1.04018	0.0274513
RARRES1	1.39154	0.0275146
SIGLEC10	1.11564	0.027546
TMCC1-AS1	1.02761	0.0276052
KCNC4-AS1	1.00519	0.0276506
FABP1	-1.30679	0.0276695
CACNA1H	-1.21853	0.0276788
JPH4	1.00678	0.0277125
TMC4	-1.06452	0.0277921
CCDC190	-1.3559	0.0278373
CLSPN	1.01709	0.0279022
EDA2R	1.12962	0.0279099
RORA-AS1	1.06062	0.0279485
CXCL6	-1.30254	0.0279671
TM6SF2	-1.32074	0.028054
PLXNB3	-1.04131	0.0280953
MKRN2OS	-1.02087	0.0281698
PIP	-1.21343	0.0282484
PYHIN1	1.07166	0.0282625
XRCC2	1.02523	0.0283643
EPHB1	1.43967	0.0283842
SLC12A5-AS1	1.4593	0.0284902
PLEKHS1	-1.34465	0.0285528
CXorf57	1.17839	0.0285692
SELENBP1	-1.29254	0.0285908
KRT81	-1.15966	0.0287071
C12orf77	1.38179	0.028826
WASIR2	1.02471	0.0288937
COCH	1.06186	0.0289085
CFAP221	-1.34175	0.0290236
GPR39	-1.31811	0.029068
MPPED2	-1.07245	0.0290689
SOX5-AS1	-1.23488	0.0290791
SLC37A2	1.00914	0.0291164
NPY	-1.04941	0.0291606
GLIS1	-1.07865	0.0292184
NEGR1	-1.27988	0.0292407
TRPM2-AS	1.04905	0.0292919
ZNF154	1.15716	0.0293814
ABCB4	1.13661	0.029397
ZBTB46-AS1	1.00916	0.0295474
ZG16B	-1.57788	0.0298767
TNS4	-1.32768	0.0299229
PDZRN3	-1.17204	0.0300988
SCIN	-1.34652	0.0301079
CLDN3	-1.18249	0.0302818
CA9	-2.28805	0.0303631
SRPK3	1.21327	0.0304039
WNT10A	1.32799	0.0304159
DUSP5P1	1.29786	0.0305537
SPRR2F	-1.11168	0.0305735
PRKCZ-AS1	1.05533	0.030733
SELL	1.15641	0.0308143
DENND2A	-1.07363	0.0309179
TMEM100	-1.41108	0.0309784
KCNA3	1.02851	0.0310214
SFTPD	-1.2163	0.0311365
HID1	-1.39198	0.0312563
OTOP3	-1.00528	0.031476
LRMP	1.025	0.0314864
GNLY	1.15013	0.0314988
KLF4	-1.38484	0.031736
GAL3ST4	1.04469	0.0317443
TRHDE	-1.43405	0.0318083
RGS9	1.21518	0.0318131
CXCR2P1	1.46281	0.0319392
CHMP1B2P	-1.09291	0.0319474
CLDN1	-1.37629	0.0319932
LGALS4	-2.00077	0.0321182
IL1RN	-1.49972	0.0321542
RNASE1	-1.52361	0.0322776
ACOT11	-1.14906	0.0322962
SLC52A1	1.0421	0.0323265
SLC2A10	-1.08512	0.0325753
DLEU7-AS1	1.08202	0.0325892
NTRK3	1.18734	0.0327143
FAT3	-1.38852	0.0327167
ZBTB20-AS1	1.23619	0.03273
MROH3P	-1.19674	0.032743
ZNF302	1.04066	0.03281
TNFRSF18	1.04213	0.0329299
CXorf67	1.06251	0.0329565
C1QTNF2	-1.03426	0.0329806
CR1L	1.22592	0.0331057
ASPG	-1.19509	0.0331493
PXDNL	1.3904	0.0331514
DTHD1	1.21656	0.0331538
CD3E	1.00117	0.0331993
ZNF812P	-1.06441	0.0332475
PRKY	2.40726	0.0333829
SPOCK3	1.68487	0.0334831
KIAA0895	-1.19299	0.0334967
C1orf220	1.11976	0.0335376
TP63	1.40741	0.0336779
ZNF732	1.1086	0.0337348
TSPAN8	-2.55961	0.0338097
CTSG	-1.72692	0.0338344
ENPP3	1.29042	0.0338782
HRASLS2	-1.97461	0.0339921
CYP4F29P	1.35596	0.0340219
CLEC4M	1.28719	0.0340337
DSCAML1	1.09616	0.0340351
UNC45B	1.43805	0.0341237
SBSN	-1.44776	0.0341484
MUC6	-1.93833	0.0341539
NT5C1A	1.38893	0.0343115
FOXA3	-1.92646	0.0343929
TRIM69	1.07437	0.0345014
DNAJC5B	1.46719	0.0345286
GRIA4	-1.11977	0.0345951
PVALB	1.34486	0.0346306
BCL11B	1.10885	0.0347467
SPRY1	-1.01187	0.0348427
COL4A5	-1.54033	0.034941
TIFAB	1.17177	0.0350512
IFI27	-1.1259	0.0353591
CA12	-1.61892	0.0354209
SLCO1A2	1.36672	0.0355606
HOXB-AS3	-1.08607	0.0357431
HECW1	-1.0767	0.0357857
PAGE2	1.07738	0.0357869
IFNG	1.0217	0.0357967
GIF	-1.97272	0.0358047
C12orf42	1.11381	0.0358615
DNAH2	-1.05783	0.0358715
DICER1-AS1	1.01501	0.0361629
IZUMO4	1.11834	0.0361745
UBXN10-AS1	1.19332	0.0362444
CCER2	1.17324	0.036339
GRB14	-1.10058	0.0363646
SPATA1	1.04086	0.0364267
SLURP1	-1.0656	0.0364584
NRGN	1.05626	0.0364596
LAMB3	-1.47743	0.0366068
BOLL	1.03231	0.036745
TXLNB	1.11371	0.0369127
C1orf226	-1.23721	0.0370973
ADCY2	-1.49704	0.0371407
TUBBP5	-1.26886	0.037222
CSPG4	-1.23593	0.0372452
TBX1	1.08962	0.0373763
PLEKHA5	-1.13504	0.0373994
GDF10	1.11427	0.037418
FAM83H	-1.15815	0.0374236
AACSP1	1.42397	0.0374397
ARGFXP2	1.01068	0.0374417
SULT1B1	-1.39064	0.0374603
CDH16	-1.0381	0.0374923
NEU3	1.05927	0.0375111
KPNA7	-1.26638	0.0376214
FAM172BP	1.06766	0.0376269
PALM3	-1.27561	0.0376544
GRM4	1.24757	0.0376667
BCL11A	1.09763	0.0377343
COL7A1	-1.11005	0.0377527
OR7E12P	1.17245	0.0379176
ANKRD33B	1.13872	0.037921
KRT24	-1.01444	0.0379458
CYP2C19	-1.53486	0.0379501
SH3RF2	-1.50695	0.0379523
KLK2	1.10107	0.0379752
CKB	-1.38794	0.0380992
BDNF	-1.07559	0.0381037
DDR1	-1.28635	0.0382473
COL4A4	1.04934	0.0382948
PGA3	-2.05071	0.0383615
CPLX3	1.1897	0.0383714
SGCD	-1.18613	0.0383885
ELANE	-1.3579	0.0386694
JPH2	-1.93345	0.0388895
CNTNAP2	1.24612	0.0389035
P2RY2	-1.03122	0.0389079
BRWD1-AS1	1.07179	0.0390314
SPRR2A	-1.4174	0.0391012
GPM6A	1.65865	0.0391468
SLC47A1	1.09076	0.0391492
PAMR1	-1.26224	0.0392217
AANAT	1.16438	0.0392582
PRDM16	-1.31165	0.0393416
NLRP4	2.005	0.0397359
UNC5B-AS1	-1.302	0.039769
SPON1	-1.23496	0.0398114
CACNA1D	1.12675	0.0399612
NPDC1	-1.01195	0.0400621
SCOC-AS1	1.02214	0.0401188
ATF3	-1.07949	0.0401497
SOX9-AS1	-1.09217	0.0402679
B3GNT6	-1.99387	0.0402692
CROCC2	1.15129	0.0403211
LRP1B	-1.38786	0.0403285
MSI1	-1.21861	0.0405202
ANOS1	1.07326	0.0405881
HSPA1A	-1.30952	0.0405976
DOCK10	1.01043	0.0407521
KCNJ11	1.11287	0.0409042
FAM86B3P	1.03164	0.040923
KRTDAP	-1.11402	0.0409728
SLC6A11	-1.04196	0.0411913
ADGRL3	-1.37227	0.0417208
C2CD4A	-1.20281	0.0417892
WDR72	-1.45011	0.0419137
GSDMA	1.01713	0.0419381
LGALS9B	-1.74748	0.0423514
BDKRB1	-1.17263	0.0425054
TJP3	-1.45306	0.0425182
TUFT1	-1.22516	0.0425321
SEMA3E	-1.65331	0.0425933
CEP170B	-1.0047	0.0426111
TMEM249	1.00622	0.042652
SYTL4	-1.01582	0.0426645
MMP9	1.36604	0.0426781
AURKAPS1	1.05802	0.0428162
EBF3	1.02695	0.0430087
HP	1.5864	0.0430412
ALDH1A2	-1.05066	0.043089
EDN3	-1.24036	0.0431092
KDF1	-1.43289	0.0432597
SPRR3	-1.49251	0.0432619
GJB2	-1.5536	0.0434284
JUP	-1.20738	0.04348
BAIAP3	1.07027	0.0436461
ENO3	1.1345	0.0436593
FOXG1	1.57881	0.0436813
USP32P1	1.4904	0.0436913
FOXP4-AS1	1.02835	0.0437618
REC114	-1.0724	0.043765
FABP7	-1.35484	0.043798
TBL1Y	1.06312	0.0442349
EVPL	-1.53591	0.044364
ARHGEF4	1.30783	0.0445299
DKK3	-1.18025	0.0448774
PTGDS	1.09074	0.0449185
CECR2	1.16546	0.0449225
PLOD2	-1.07622	0.0455418
TAX1BP3	-1.03428	0.0455518
UGT1A6	-1.3558	0.0456361
HMSD	1.14534	0.045816
BTBD16	-1.35614	0.045818
BDKRB2	-1.16619	0.0458709
ILDR2	1.28456	0.0458986
TDGF1	-1.18436	0.0459505
RHOD	-1.43081	0.0459803
C16orf89	-1.24547	0.0460247
MMP2-AS1	1.59673	0.0460927
KRT13	-1.7307	0.0463093
ANKRD34B	1.14033	0.0463811
CSAG1	1.05659	0.046437
EPS8	-1.09726	0.046632
REREP3	1.16898	0.046666
RPS4Y1	2.87372	0.0466895
NPTX2	-1.06717	0.0470645
CTNNA2	-1.4323	0.0472721
FCRL2	1.3253	0.0472737
IMPA2	-1.02218	0.0472798
ACTG2	-1.74938	0.0473198
HPGDS	-1.11651	0.047404
ADAMTS15	-1.23297	0.0474385
PAPPA	-1.10944	0.0475734
HMHB1	1.00954	0.0475744
DOK7	1.24957	0.0476001
TRPA1	-1.38466	0.0478975
GRB7	-1.29226	0.0479553
NETO1	1.18685	0.0481045
CRABP1	-1.13249	0.0481268
ITGB3	-1.15205	0.0481975
CD40LG	1.20038	0.0482427
ARHGEF37	-1.18227	0.0483076
SPATC1	1.20779	0.0483171
ADIRF	-1.33449	0.0483728
COL19A1	1.35666	0.0486674
IGLL3P	1.33544	0.0486765
PCDH19	-1.01278	0.0489191
NAT16	-1.06934	0.0490139
S100A9	-1.20993	0.0490185
ARHGDIG	-1.12658	0.0490644
DNAH8	1.54044	0.0491185
SOX8	1.09582	0.0492704
SLC24A3	-1.03692	0.0494137
CCL19	1.32637	0.0494688
MEOX2-AS1	1.06306	0.0498014
TRIM50	-1.21096	0.0499987
DLBCL, diffuse large B-cell lymphoma; SN, single nodal; SE, single extranodal

## Sheet: Table S3
Supplementary Table 3. Multivariate analysis of predictors in patients with localized DLBCL (n=289)
Variable	PFS		OS
	HR (95% CI)	P-value	HR (95% CI)	P-value
Age
>60 y vs ≤60 y	1.803 (0.775-4.197)	0.171	1.937 (0.622-6.031)	0.254
Serum LDH
>1 to ≤3 ULN vs ≤ULN	1.304 (0.438-3.881)	0.633	0.502 (0.064-3.913)	0.511
>3 ULN vs ≤ULN	4.347 (0.944-20.014)	0.059	5.421 (1.069-27.492)	0.041
Waldeyer’s ring involvement
Yes vs No			2.770 (0.752-10.199)	0.125
DLBCL, diffuse large B-cell lymphoma; PFS, progression-free survival; OS, overall survival; HR, hazard ratio; 95% CI, 95% confidence interval; LDH, lactate dehydrogenase; ULN, upper limit of normal
